# Supplementary material for: Distinct neutralization sensitivity between adult and infant transmitted/founder HIV-1 subtype C viruses to broadly neutralizing monoclonal antibodies
Source: PLoS Pathog. 2025 Jun 23;21(6):e1013245. doi: 10.1371/journal.ppat.1013245 (PMC12225807; doi:10.1371/journal.ppat.1013245)
Supplement: S2 Table — Red coloured squares indicate neutralization IC50/IC80 scores <0,1, orange coloured squares indicate neutralization IC50/IC80 titers between 0,1–0,9. Yellow squares indicate IC50/IC80 titers between 1,0–3,0 and light yellow colour indicates IC50/IC80 titers between 3,1–10 µg/ml. Clear squares indicate titers>10. (XLSX) [file ppat.1013245.s003.xlsx]

## Sheet: FRESH_IC50-IC80 titers
	PSV		CD4-binding site						V1V2-Loop				V3-Loop				MPER		Gp120-gp41
			VRC01 IC50	VRC01 IC80	VRC07-523LS IC50	VRC07-523LS IC80	3BNC117 IC50	3BNC117 IC80	CAP256-VRC26.25 IC50	CAP256-VRC26 IC80	PGDM1400 IC50	PGDM1400 IC80	10-1074 IC50	10-1074 IC80	PGT121 IC50	PGT121 IC80	10E8 IC50	10E8 IC80	PGT151 IC50	PGT151 IC80
	1	36	0.23	2.468	0.01	0.502	0.07	0.2	5.48	>10	0.01	0.01	0.01	0.0465	0.01	0.01	0.91	>10	0.01	0.01		IC50 titers μg/ml
	2	39	1.8	5.195	0.8	0.042	1.82	5.439	>10	>10	>10	>10	>10	>10	>10	>10	3.65	>10	0.24	>10			<0,1
	3	79	2.18	>10	0.02	0.5265	>10	>10	0.01		0.01	0.01	>10	>10	>10	>10	1.4	>10	0.02	0.0905			0,1-0,9
	4	93	0.59	1.78	0.02	0.065	>10	>10	0.01	0.47	0.09	0.79	0.01	0.015	0.01	0.01	0.64	7.26	0.06	0.05			1,0-3,0
	5	102	>10	>10	0.14	0.523	0.07	0.21	0.01	0.009	0.01	0.03	>10	>10	0.48	2.35	1.2	4.8065	0.05	0.15			3,1-9,9
	6	186	0.4	2.385	0.01	0.04	0.1	0.31	0.01	0.13	0.01	0.035	0.14	0.33	0.02	0.06	0.5	3.345	0.01	0.035			>10
	7	198	>10	>10	1.55	5.6365	>10	>10	0.01	0.06495	>10	>10	0.18	0.595	0.5	5.797	5.79	>10	0.02	0.075
	8	201A	>10	>10	0.18	0.68	0.13	0.372	0.06	0.047	0.57	5.725	0.02	0.059	0.54	5.195	0.01	0.1905	>10	>10
	9	201B	>10	>10	>10	0.4	>10	>10	0.02	0.1085	0.27	2.565	0.03	0.147	0.06	0.222	0.6	5.074	0.09	>10
	10	208	>10	>10	0.13	1.39	0.06	0.23	0.46	>10	0.3		0.23	0.97	0.04	1.345	1.31	5.72	0.02	0.34
	11	267	1.33	6.795	0.03	0.105	0.14	0.73	0.01	0.01	0.01		>10	>10	0.09		0.17		1.52
	12	268	>10	>10	>10	>10	>10	>10	>10	>10	9.29	>10	0.16	0.5	0.06	0.575	0.51	2.08	0.03	6.73
	13	271A	0.32	3.4025	0.01	0.3815	0.55		0.19		>10	>10	>10	>10	>10	>10	1.05	>10	0.06	0.26
	14	271B	6.37	>10	0.01	0.3325	>10	>10	0.01	0.01	0.01	0.01	>10	>10	>10	>10	2.43	>10	0.04	0.11
	15	272	>10	>10	0.09	0.344	>10	>10	0.01	0.0565	0.01	0.0145	0.05	0.1415	0.04	0.119	0.32	3.905	0.48	>10
	16	318	0.92	6.72	0.05	0.14	0.06		0.01		>10	>10	0.01	0.01	0.02	0.22	0.52	5.77	0.2	>10
	17	451A	>10	>10	3.92	>10	1.42	4.465	>10	>10	>10	>10	0.02	0.0569	0.01	0.0125	3.3	>10	5.1	>10
	18	451B	>10	>10	8.39	>10	5.47	4.049	>10	>10	>10	>10	0.02	0.0675	0.02	3.308	4.002	>10	1.737	>10
	19	479	5.01	>10	0.02	1.52	0.17	1.429	0.01	0.01	0.01	0.085	>10	>10	>10	>10	3.39	>10	0.02
	20	498A	>10	>10	4.11	>10	>10	>10	0.24	1.0795	1.45	7.3	>10	>10	>10	>10	>10	>10	>10	>10
	21	498B	>10	>10	3.97	>10	8.55	>10	0.48	2.275	1.82	9.0555	>10	>10	>10	>10	>10	>10	0.06	>10
	22	499	3.3	>10	0.05	0.42	0.67	3.696	0.95	>10	0.81	8.91	>10	>10	>10	>10	0.96	5.62	>10	>10
	23	519	>10	>10	0.28	3.465	>10	>10	>10	>10	0.02	0.1115	>10	>10	>10	>10	0.25	1.445	0.18	>10
	24	527	0.14	0.98	0.11	0.655	0.26	2.47	0.01	0.905	0.01	0.0345	>10	>10	>10	>10	0.09	1.34	>10	>10
	25	559	0.55	7.05	0.01	0.06	>10	>10	0.67	4.68	0.12	0.1215	>10	>10	>10	>10	0.17	1.3	>10	>10
	26	594	5.47	>10	1.46	6.115	6.42	>10	1.56	>10	6.36	>10	0.09	0.274	0.14	0.436	1.33	7.8685	0.05	0.1995
	27	627	1.71	5.28	0.4	1.3	0.34	0.516	>10	>10	1.69	6.04	>10	>10	>10	>10	0.38	3.49	0.07	>10
	28	651	0.43	1.5475	0.13	0.327	0.13	0.415	0.12	1.705	0.03	0.086	0.43	1.6445	1.55	>10	6.13	>10	0.08	0.1655
	29	726	0.3	0.77	0.22	0.55	0.35	1.36	0.01	0.11	>10	>10	>10	>10	>10	>10	0.09	1.03	0.5	4.23
	30	857	0.537	2.795	0.217	0.64	0.0667	0.331	0.01	0.073	0.043	0.281	0.21	0.196	0.01	0.0725	1.315	6.94	0.053	>10
	31	920	1.26	4.1275	0.13	0.46375	0.21	0.5965	0.4	>10	0.17	1.2345	>10	>10	>10	>10	3.76	>10	0.28	1.0865
	32	922A	7.72	>10	3.79	>10	1.84	>10	0.01	0.055	>10	>10	5.8	>10	>10	>10	2.65	>10	0.09	0.61
	33	922B	>10	>10	1.1	3.64	>10	>10	>10	>10	>10	>10	>10	>10	>10	>10	2.29	7.045	0.03	0.1191
	34	970	0.2	1.155	0.02	0.12	0.25	3.87	>10	>10	>10	>10	0.02	0.065	0.01	0.015	0.05	0.495	0.05	>10
	35	1074	4.54	>10	0.47	1.843	2.53	9.13	>10	>10	1.92	4.3295	0.33	1.65	>10	>10	0.32	1.81	0.08	1.17
	36	1088	1.66	5.075	0.37	1.315	1.19	5.141	0.01	0.0635	0.04	0.1735	0.77	1.164	4.97	>10	1.33	5.22	0.26	1.394
	37	1199	>10	>10	>10	>10	>10	>10	0.07	0.51	>10	>10	0.97	3.1375	0.67	1.965	>10	>10	>10	>10
	38	1368	>10	>10	0.25	0.7895	1.14	4.2305	>10	>10	7.59	>10	0.64	2.1635	>10	>10	>10	>10	0.02	0.1215
	39	1388	0.9	1.495	0.01	1.56	>10	>10	0.01	0.02	1.14	>10	0.02	0.22	0.02	0.12	>10	>10	0.03	0.33
	40	1439	0.14	0.573	0.03	0.083	>10	>10	1.72	>10	0.02	0.038	1.25	8.1865	4.81	>10	0.38	2.18	0.07	0.31
	41	1512	>10	>10	0.95	4.8465	4.4	4.31	0.09	>10	0.02	0.0775	>10	>10	>10	>10	3.56	>10	0.02	0.081
	42	1685	>10	>10	8.14	>10	6.15	>10	>10	>10	>10	>10	0.04	0.1445	3.61	>10	3.72	>!0	0.02	0.08
	43	1952A	1.1	2.6105	0.15	0.492	0.31	1.1	0.01	0.02	0.01	0.01	0.02	0.06	0.02	0.065	0.93	4.411	7.4	>10
	44	1952B	1.36	2.89	0.16	0.496	0.4	1.3025	0.01	0.02	0.01	0.01	0.05	0.156	0.04	0.1345	3.53	>10	>10	>10
	45	2148A	9.63	>10	0.27	0.707	0.23	0.2175	>10	>10	>10	>10	0.41	2.3375	0.76	2.522	4.02	>20	0.45	1.51
	46	2148B	4.98	>10	0.64	1.7425	1.3	1.062	>10	>10	0.02	>10	0.22	0.8625	0.16	0.734	1.27	5.9555	0.24	1.105
	Geo Mean		1.00712		0.170853		0.488585		0.0481778		0.100677		0.0933153		0.0914789		0.845643		0.0876315
	IC50 Breadth		65.22		93.48		69.56		73.91		75.55		58.69		56.52		89.13		82.6

## Sheet: BABYCURE_IC50-IC80 titers
PID's	CD4-binding site						V1V2-Loop				V3 Glycan				MPER		Gp120-gp41
	VRC01 IC50	VRC01 IC80	3BNC117 IC50	3BNC117 IC80	VRC07-523LS IC50	VRC07-523LS IC80	CAP256-VRC26.25 IC50	CAP256-VRC26.25 IC80	PGDM1400 IC50	PGDM1400 IC80	10-1074 IC50	10-1074 IC80	PGT121 IC50	PGT121 IC80	10E8 IC50	10E8 IC80	PGT151 IC50	PGT151 IC80
60-6041-1	0.08	0.3	0.08	0.29	0.005	0.01	0.01	0.01	0.01	0.06	0.01	0.02	0.01	0.01	0.52	3.6	>10	>10
80-0204-1	0.06	0.18	0.01	0.04	0.005	0.01	>10	>10	5.46	>10	>10	>10	>10	>10	0.01	0.07	0.24	0.94
60-6082-1	0.26	0.96	0.49	3.33	0.005	0.01	0.01	0.3	0.02	0.07	0.04	0.11	5.5	>10	0.28	1.92	>10	>10
60-4082-1	0.08	0.26	0.03	0.07	0.005	0.01	>10	>10	>10	>10	>10	>10	>10	>10	0.02	0.15	0.43	2.09
60-8195-1	0.11	2.3	0.01	0.57	0.005	0.01	>10	>10	>10	>10	0.005	0.09	0.6	4.2	1.56	>10	0.01	0.24
60-5055-1	>10	>10	>10	>10	0.01	0.02	>10	>10	>10	>10	0.35	1.32	0.07	1.92	0.34	2.77	0.04	0.15
60-8277-1	1.05	2.88	0.26	0.96	0.03	0.08	>10	>10	0.04	0.25	0.01	0.02	0.005	0.01	2.28	8.59	>10	>10
50-2178-1	2.7	>10	0.54	1.74	0.04	0.1	0.01	0.01	>10	>10	>10	>10	>10	>10	6.24	>10	>10	>10
70-0778-1	0.22	1.28	0.11	2.3	0.06	0.1	0.01	0.56	0.22	1.55	0.07	0.1	0.6	2.4	1.56	>10	0.01	0.02
60-0902-1	>10	>10	>10	>10	0.04	0.12	0.01	0.01	0.01	0.01	0.06	0.33	1.05	>10	3.94	>10	>10	>10
60-8171-1	0.81	3.97	0.19	0.77	0.03	0.14	0.24	>10	0.32	1.18	0.61	2.17	>10	>10	1.65	7.07	0.06	1.91
70-0239-1	1.4	4.13	0.89	5.1	0.04	0.16	0.01	1.75	>10	>10	0.13	0.48	0.12	0.96	0.47	4.76	>10	>10
80-0215-1	0.15	3.8	0.04	0.28	0.06	0.2	0.01	0.01	0.01	0.01	1.95	3.11	2.94	7.9	0.02	0.19	0.03	0.34
60-1778-1	1.79	8.41	0.76	3.25	0.04	0.26	0.01	0.01	0.01	0.01	0.05	0.16	0.02	0.09	0.26	2.38	>10	>10
60-8084-1	5.66	>10	>10	>10	0.1451	0.27	0.005	3.4	0.008	0.02	0.0211	>10	1.3637	>10	0.6713	5.8	0.005	0.33
60-0048-1	4.9	>10	>10	>10	0.09	0.37	0.24	>10	3.3	>10	0.01	0.25	0.046	0.09	0.073	0.08	0.026	>10
80-0180-1	>10	>10	0.71	3.81	0.19	0.63	0.01	0.01	0.01	0.08	0.05	0.19	0.05	0.27	0.13	0.99	1.18	>10
60-4063-1	7.14	>10	1.32	6.36	0.34	1.46	>10	>10	5.21	>10	>10	>10	>10	>10	0.34	2.38	>10	>10
60-6027-1	9.64	>10	1.26	5.28	0.54	2.15	>10	>10	3.31	>10	>10	>10	>10	>10	0.35	2.52	>10	>10
70-0758-1	>10	>10	>10	>10	0.36	3.1	>10	>10	>10	>10	4.56	>10	0.34	1.9	7.52	7.52	0.21	0.21
50-2285-1	>10	>10	>10	>10	>10	>10	>10	>10	>10	>10	0.05	0.14	0.04	0.12	2.52	>10	0.12	>10
